# Supplementary material for: High rates of placental inflammation among samples collected by the Multi-Omics for Mothers and Infants consortium
Source: Am J Obstet Gynecol. 2025 Feb;232(2):230.e1–230.e19. doi: 10.1016/j.ajog.2024.04.034 (PMC11790342; doi:10.1016/j.ajog.2024.04.034)
Supplement: Supplemental Table 4 — The MOMI data vs Paquette et al,27 2023 The ECHO Prenatal and Early Childhood Pathways to Health consortium conducted a transcriptomic analysis of 48 preterm and 540 term placentas. They discovered 1729 genes that were differentially expressed (DE) in all the PTB cases (aPTB) when compared with term controls (corrected P value <.05). A total of 53 of these genes were also DE in the MOMI study. The Paquette analysis highlighted those that were DE in spontaneous early PTB (ePTB) or late PTB (lPTB) of which a subset also overlapped with those identified in the MOMI study. Red, up-regulated; green, down-regulated. FC, fold change; MOMI, Multi-Omics for Mothers and Infants; PTB, preterm birth. Robinson. Inflammation among placentas from Multi-Omics for Mothers and Infants sites. Am J Obstet Gynecol 2024. [file mmc3.xlsx]

## Sheet: Sheet1
Supplemental Table 4. The MOMI data vs. Paquette et al., 2023. The ECHO PATHWAYS consortium conducted a transcriptomic analysis of 48 preterm and 540 term placentas. and discovered 1,729 genes to be DE in spontaneous PTB, identified by examining for significant differences in gene expression between early PTB (ePTB), late PTB (lPTB) or all PTB(aPTB) vs. term (corrected p-value <0.05). Fifty-three…
Gene	MOMI_FC (aPTBvsTERM)	MOMI_p (aPTBvsTERM)	Paquette_FC (aPTBvsTERM)	Paquette_p (aPTBvsTERM)	Paquette_FC (ePTBvsTERM)	Paquette_p (ePTBvsTERM)	Paquette_FC (lPTBvsTERM)	Paquette_p (lPTBvsTERM)
APOBEC3A	-1.09025	0.00421797	-0.87	0.0413	-1.89	0.00689	-	-
CCR2	-0.945122	0.0172846	-0.83	0.0158	-	-	-	-
SIRPB1	-0.92712	0.00476842	-0.93	0.0079	-	-	-	-
CD300E	-0.782288	0.0430941	-0.94	0.00351	-1.13	0.0211	-	-
FGR	-0.758989	0.0126204	-0.95	0.000423	-1.24	0.00256	-	-
CFP	-0.748886	0.0175582	-0.95	0.00246	-1.28	0.00954	-	-
MNDA	-0.723714	0.0205412	-0.65	0.00353	-0.82	0.0215	-	-
MEFV	-0.722611	0.0368791	-0.76	0.00327	-1.09	0.00891	-	-
BCL2A1	-0.709628	0.0399013	-1.14	0.00213	-1.25	0.0221	-	-
CD48	-0.701647	0.0363783	-0.98	0.00133	-0.93	0.0479	-	-
VNN2	-0.696508	0.00881729	-	-	-0.96	0.0288	-	-
AOAH	-0.688555	0.00850434	-0.42	0.0355	-	-	-	-
LILRB3	-0.684646	0.0251424	-1.07	0.000472	-1.25	0.0119	-	-
AOC1	-0.669071	0.0134868	-	-	-1.08	0.031	-	-
EVI2B	-0.644828	0.0289826	-0.67	0.0036	-	-	-	-
LILRB2	-0.61831	0.0251823	-0.52	0.0224	-	-	-	-
CD52	-0.600826	0.0474639	-0.8	0.00496	-	-	-	-
PTPRC	-0.588661	0.0443942	-0.48	0.0193	-	-	-	-
IL2RG	-0.583464	0.0351716	-0.58	0.00867	-	-	-	-
ITGAX	-0.581291	0.0387481	-0.76	0.0119	-	-	-	-
BCL3	-0.574676	0.00451102	-0.45	0.0358	-	-	-	-
RASSF5	-0.572134	0.0255692	-0.52	0.0144	-	-	-	-
RASSF2	-0.562686	0.00261539	-0.36	0.00994	-	-	-	-
SERTAD4	-0.518965	6e-06	-	-	-0.56	0.0154	-	-
NOTCH1	-0.516074	0.0067181	-0.45	0.00407	-0.63	0.012	-	-
HCAR2	-0.488557	0.0468484	-0.84	0.0196	-1.26	0.0319	-	-
C1orf162	-0.485261	0.0243019	-0.67	0.00139	-	-	-	-
HIVEP3	-0.45294	0.00546865	-0.4	0.0257	-	-	-	-
TNFRSF10C	-0.42746	0.0121912	-0.58	0.00133	-0.82	0.00627	-	-
ARHGAP30	-0.41996	0.0145117	-0.47	0.00136	-	-	-	-
AEN	-0.416176	0.000433326	-0.33	0.01	-0.45	0.0378	-	-
MYADM	-0.414095	0.0173862	-	-	-0.61	0.035	-	-
LAT2	-0.385615	0.0398255	-0.37	0.0189	-	-	-	-
REPS2	-0.329561	0.0475267	-	-	-0.9	0.0127	-	-
SYNE3	-0.313514	0.0443812	-0.3	0.0109	-0.52	0.00627	-	-
C5orf30	-0.298464	0.0127553	-	-	-0.47	0.0492	-	-
NACC2	-0.291187	0.0413958	-0.34	0.0036	-0.47	0.0164	-	-
GSTA4	0.305313	0.00395588	0.23	0.0409	-	-	-	-
PHLDA2	0.306059	0.0377301	-	-	-0.6	0.0116	-	-
EPHB4	0.315985	0.0171268	0.24	0.0373	-	-	-	-
RERG	0.324906	0.020681	0.21	0.0275	0.31	0.0392	-	-
ASS1	0.333524	0.0486909	-	-	0.46	0.0172	-	-
HEIH	0.35014	0.0382872	-0.41	0.0255	-	-	-	-
ULK4	0.458335	0.00351701	0.28	0.0373	0.75	0.000112	-	-
ARG2	0.509736	0.00873971	0.37	0.00827	0.65	0.00353	-	-
ADCY3	0.656312	0.00475007	-0.29	0.0377	-	-	-	-
SLC1A2	0.79372	0.00356218	0.48	0.0215	-	-	-	-
IGFBP4	0.796522	0.0141228	-0.39	0.019	-	-	-	-
NFASC	0.980522	0.0115049	-	-	-0.87	0.0133	-	-
GGT5	1.02238	0.0383781	-1.04	0.000333	-1.29	0.00551	-1.04	0.021
C11orf96	1.03881	0.00783294	-0.76	0.00532	-1.44	0.00087	-	-
RBP1	1.06236	0.0491609	-0.58	0.00765	-	-	-0.69	0.0374
ASB2	1.7136	0.00314304	1.23	0.000892	1.81	0.000553	-	-
