# Supplementary material for: High rates of placental inflammation among samples collected by the Multi-Omics for Mothers and Infants consortium
Source: Am J Obstet Gynecol. 2025 Feb;232(2):230.e1–230.e19. doi: 10.1016/j.ajog.2024.04.034 (PMC11790342; doi:10.1016/j.ajog.2024.04.034)
Supplement: Supplemental Table 5 — The MOMI data vs Kheterpal et al, unpublished data In a study conducted by the Translation Health Sciences Institute of India in parallel with the MOMI analysis, placentas from PTB (n=20) and term births (n=13) were profiled using global RNA sequencing. In total, 20 genes were identified as being DE (Bonferonni adjusted P<.05; absolute fold change ≥1.5). Three were also identified in the MOMI study (names bolded). The table displays DE genes that were common between the 2 studies, the P values, and average fold change differences between PTB and term placentas. DE genes that were common between the MOMI and the Kheterpal study with a less conservative cutoff (uncorrected P<.05; absolute fold change ≥1.5) are also included. The figure displays the correlation in fold change differences between PTB and term births for the 3 highly significant DE genes identified in the 2 studies. Red, up-regulated; green, down-regulated. DE, differentially expressed; FC, fold change; MOMI, Multi-Omics for Mothers and Infants; PTB, preterm birth. Robinson. Inflammation among placentas from Multi-Omics for Mothers and Infants sites. Am J Obstet Gynecol 2024. [file mmc4.xlsx]

## Sheet: 1
Supplemental Table 5. The MOMI data vs. Kheterpal et al.
Gene	MOMI_FC (aPTBvsTERM)	MOMI_p (aPTBvsTERM)	INDIA_FC (PTBvsTERM)	INDIA_p (PTBvsTERM)	INDIA_padj (PTBvsTERM)	INDIA_DE genes (corr_p<0.05; abs FC>1.5)	INDIA_DE genes (uncorr_p<0.05; abs FC>1.5)
NDRG2	-0.777768	0.00209137	-0.649745	3.53e-07	0.00222783	YES	YES
CA1	-1.98975	0.00511784	-1.77489	2.08e-05	0.0353838	YES	YES
L1CAM	0.927645	0.0192692	1.77384	4.09e-05	0.0496668	YES	YES
EDA2R	-0.486072	0.00554165	-0.794258	0.00110993	0.263147	NO	YES
KISS1	0.814588	0.0390108	0.78087	0.00148806	0.283431	NO	YES
MT2A	0.390798	0.0255455	-0.863995	0.00286143	0.326036	NO	YES
DHRS9	0.512607	0.0130154	0.641286	0.0031174	0.335719	NO	YES
IER3	0.417099	0.0380661	0.833646	0.00320056	0.337038	NO	YES
ASB2	1.7136	0.00314304	1.16899	0.00581636	0.43371	NO	YES
FZD10	-0.583749	0.00806991	0.632776	0.00594173	0.435706	NO	YES
NFASC	0.980522	0.0115049	0.671278	0.00628428	0.439895	NO	YES
HCAR2	-0.488557	0.0468484	1.27687	0.00826199	0.479115	NO	YES
DSEL	-0.649673	0.0233429	0.68244	0.0098667	0.513124	NO	YES
C11orf96	1.03881	0.00783294	0.903073	0.0109661	0.532108	NO	YES
SLC1A2	0.79372	0.00356218	0.598513	0.0127321	0.550783	NO	YES
ATP8A2	1.08909	0.0162121	0.843367	0.0181652	0.602961	NO	YES
CXCL1	1.31888	0.00474591	0.98603	0.0214106	0.628735	NO	YES
GAS1	0.675164	0.0410035	0.720203	0.0248773	0.642554	NO	YES
SIRPB1	-0.92712	0.00476842	0.646245	0.0388753	0.707749	NO	YES
